# Supplementary material for: The Effect of an Attenuated Live Vaccine against Salmonid Rickettsial Septicemia in Atlantic Salmon (Salmo salar) Is Highly Dependent on Water Temperature during Immunization
Source: Vaccines (Basel). 2024 Apr 15;12(4):416. doi: 10.3390/vaccines12040416 (PMC11053689; doi:10.3390/vaccines12040416)
Supplement: Supplementary file 1 [file vaccines-12-00416-s001.zip]

Archive with 1 entries (1 files):
- vaccines-2946089-supplementary.pdf
